# Supplementary material for: Disease-Aging Network Reveals Significant Roles of Aging Genes in Connecting Genetic Diseases
Source: PLoS Comput Biol. 2009 Sep 25;5(9):e1000521. doi: 10.1371/journal.pcbi.1000521 (PMC2739292; doi:10.1371/journal.pcbi.1000521)
Supplement: Table S1 — Aging genes and their reasons to be selected in GenAge (0.03 MB XLS) [file pcbi.1000521.s001.xls]

## Sheet: Sheet1
Aging genes and their reasons to be selected in GenAge (downloaded on 2008-5-1)
Gene symbol	type
A2M	7
ABL1	6
AIFM1	6
AKT1	4
APEX1	6
APOE	7
APP	7
APTX	6
AR	5
ATF2	8
ATM	2
ATR	2
BAX	8
BCL2	6
BDNF	7
BLM	6
BMI1	7
BRCA1	2
BRCA2	6
BUB1B	2
BUB3	2
CACNA1A	7
CAT	3
CCNA2	8
CDC2	8
CDKN2A	4
CEBPA	6
CEBPB	2
CLU	7
CREB1	5
CREBBP	5
CTGF	7
CTNNB1	8
DBN1	7
DDIT3	7
E2F1	4
EEF1A1	3
EEF2	7
EGF	5
EGFR	8
EGR1	5
ELN	7
EMD	6
EP300	5
EPOR	8
ERBB2	8
ERCC1	6
ERCC2	2
ERCC3	6
ERCC5	6
ERCC6	6
ERCC8	1
ESR1	5
FAS	7
FEN1	8
FGFR1	7
FLT1	8
FOS	7
FOXM1	6
FOXO1	3
FOXO3	3
FOXO4	3
FRAP1	3
GH1	2
GHR	2
GHRH	5
GHRHR	5
GPX1	6
GRB2	8
GSK3B	8
GSR	6
GSTP1	6
GTF2H2	8
H2AFX	6
HBP1	8
HDAC1	6
HDAC2	5
HDAC3	6
HESX1	5
HIF1A	6
HMGB1	8
HMGB2	8
HOXB7	7
HOXC4	7
HRAS	3
HSF1	3
HSP90AA1	6
HSPA1A	6
HSPA1B	6
HSPA8	6
HSPA9	3
HSPD1	6
HTT	7
IGF1	6
IGF1R	3
IGF2	6
IGFBP3	5
IL2	7
IL2RG	8
IL6	7
IL7	7
IL7R	7
INS	6
INSR	3
IRS1	3
IRS2	3
JAK2	8
JUN	5
JUND	7
LEP	7
LEPR	7
LMNA	1
LMNB1	6
LRP2	8
MAP3K5	8
MAPK14	4
MAPK3	8
MAPK8	3
MAPK9	3
MAPT	7
MAX	6
MDM2	5
MED1	7
MLH1	6
MT-CO1	4
MXD1	6
MXI1	7
MYC	4
NBN	6
NCOR1	8
NFKB1	6
NFKB2	6
NFKBIA	7
NGF	7
NGFR	8
NOG	7
NR3C1	8
NRG1	7
PARP1	6
PCMT1	6
PCNA	6
PDGFB	5
PDGFRB	8
PDPK1	8
PEX5	6
PIK3CB	3
PIK3R1	8
PIN1	5
PLAU	2
PLCG2	8
PMCH	6
PML	4
POLA1	4
POLB	6
POLD1	8
POLG	2
PON1	7
POU1F1	2
PPARA	7
PPP1CA	7
PRDX1	6
PRKCA	8
PRKCD	8
PRKDC	6
PROP1	2
PSEN1	7
PTEN	3
PTGS2	7
PTK2	8
PTK2B	8
PTPN1	8
PTPN11	8
RAD51	4
RAD52	4
RAE1	2
RB1	4
RECQL4	6
RELA	6
RET	8
RFC4	6
RPA1	5
S100B	5
SHC1	2
SIN3A	7
SIRT1	3
SIRT6	2
SNCG	5
SOD1	3
SOD2	3
SP1	5
SST	5
SSTR3	8
STAT3	8
STAT5A	8
STAT5B	8
STK11	5
SUMO1	5
TAF1	8
TBP	5
TCF3	7
TERF1	6
TERF2	6
TERT	4
TFAP2A	5
TFDP1	4
TGFB1	7
TNF	7
TOP1	6
TOP2A	6
TOP2B	6
TOP3B	6
TP53	2
TP63	2
TXN	6
UBB	7
UBE2I	5
UCHL1	7
UCP2	3
UCP3	6
VCP	8
VEGFA	7
WRN	1
XPA	6
XRCC5	2
XRCC6	6
YWHAZ	8
1 evidence directly linking the gene product to aging in humans
2 evidence directly linking the gene product to aging in a mammalian model organism
3 evidence directly linking the gene product to aging in a non-mammalian animal model
4 evidence directly linking the gene product to aging in a cellular model system
5 evidence linking the gene product to the regulation or control of genes previously linked to aging
6 evidence linking the gene product to a pathway or mechanism linked to aging
7 indirect or inconclusive evidence linking the gene product to aging
8 indirect or inconclusive evidence showing that the gene product to be a target of genes previously linked to aging.
