# Supplementary material for: Disease-Aging Network Reveals Significant Roles of Aging Genes in Connecting Genetic Diseases
Source: PLoS Comput Biol. 2009 Sep 25;5(9):e1000521. doi: 10.1371/journal.pcbi.1000521 (PMC2739292; doi:10.1371/journal.pcbi.1000521)
Supplement: Table S2 — Disease genes and their classification (0.06 MB XLS) [file pcbi.1000521.s002.xls]

## Sheet: Sheet1
Disease genes and their classification (refer to [11])
Bone:
	ALPL	CALCA	CALCR	CLCN7	COL1A1	COL1A2	COL2A1	COL9A1	COL9A2	COL9A3	COMP	DLX3	EXT1	EXT2	GNAS
	LRP5	MATN3	MMP2	TNFRSF11B	SLC34A1	TYROBP	VDR	FGF23	PDLIM4	TNFRSF11A	SQSTM1	EIF2AK3	KLK4	LEMD3	OSTM1
	TREM2
Cancer:
	ABL1	ACVR1B	APC	FAS	AR	ARNT	ZFHX3	ATM	BARD1	BAX	CCND1	BCL2	BCL7A	BCR	BLM
	BMPR1A	BRCA1	BRAF	BRCA2	BUB1	BUB1B	CASP8	CASP10	RUNX1	CBFB	CDH1	CDK4	CDKN2A	CEBPA	COL4A6
	KLF6	MAP3K8	CSF1R	CTNNB1	DCC	DDIT3	NQO1	DMBT1	EGFR	EP300	EPHB2	ERBB2	EWSR1	EXT1	FCGR2B
	FGFR3	FGFR2	FGFR4	FH	FOXO1	FLT3	FLT4	FSHR	GATA1	GPC3	GNAI2	GNAS	MSH6	HOXD4	HRAS
	IGF2R	IL1B	IL1RN	ING1	IRF1	IRF4	KDR	KIT	KRAS	LHCGR	LIG4	LPP	SH2D1A	SMAD4	MCC
	MDM2	MEN1	MET	MLH1	MN1	MSH2	MSH3	MSR1	MUTYH	MXI1	MYC	NBN	NF1	NF2	NME1
	NPM1	NRAS	NTRK1	NUMA1	ODC1	OGG1	OPCML	P2RX7	PARK2	PAX3	PAX7	PCM1	PDGFB	PDGFRA	PDGFRB
	PHB	PIK3CA	PLA2G2A	PLAG1	PML	PMS1	PMS2	PPARG	PPP2R1B	PRCC	PRKAR1A	PRKCA	PTCH1	PTEN	PTHR1
	PTPN11	PTPN12	PTPRJ	RAD51	RAP1GDS1	RASA1	RB1	RBBP8	RET	RNASEL	SMARCB1	SMO	SRC	SSX2	STAT5B
	STK11	TAL1	TAL2	HNF1A	TRA@	TFE3	TGFBR2	THRA	TP53	TSG101	TSHR	VHL	WT1	XRCC3	ZBTB16
	ZMYM2	NR4A3	NUP214	MLLT10	NCOA4	HMGA2	PICALM	AXIN1	AXIN2	MAD1L1	RAD54L	PPM1D	PTCH2	TNFRSF10B	TRIM24
	GMPS	BCL10	MINPP1	RB1CC1	GOLGA5	IKZF1	DLC1	MALT1	LZTS1	CHEK2	RNF139	RRAS2	ARHGAP26	ACSL6	ARHGEF12
	CRTC1	RAD54B	CHIC2	MLH3	TRIM33	SUFU	WWOX	MKL1	ELAC2	CDC73	BRIP1	MAML2	ARL11
Cardiovascular:
	ABCA1	ACTC1	ACVRL1	ADD1	ADRA2C	ADRB1	JAG1	AGT	AGTR1	ALOX5	ALOX5AP	ANK2	APOE	BMPR2	CASQ2
	CAV3	KRIT1	NKX2-5	CYP11B2	ACE	DES	DMD	DSP	DTNA	ECE1	ELN	ENG	F7	FBN1	GATA4
	GJA1	GNAI2	GNB3	KCNE1	KCNH2	KCNJ2	KCNMB1	KCNQ1	LGALS2	LMNA	LTA	MEF2A	NR3C2	MMP3	MYBPC3
	MYH7	MYL2	MYL3	NOS3	NOTCH3	PDE4D	PKP2	PLN	PON1	PON2	PRKAR1A	RASA1	REN	RYR2	SCN5A
	SGCD	SLC6A2	TAZ	TEK	THBD	TNNC1	TNNI3	TNNT2	TPM1	TTN	TNFSF4	CSRP3	TCAP	KCNE2	ABCC9
	GLMN	ZFPM2	SERPINA10	PRKAG2	RETN	CRELD1
Connective_tissue_disorder:
	ARSE	ATP7A	RUNX1	COL1A1	COL1A2	COL2A1	COL3A1	COL5A1	COL5A2	COL10A1	ELN	FBN1	FBN2	FCGR2A	FGFR2
	FLNB	HLA-B	IL10	KRT13	MATN3	CIITA	MIF	ENPP1	PEPD	PTHR1	SLC22A4	SOS1	TGFBR1	TGFBR2	TNXB
	GNPAT	FBLN5	PTPN22	ANTXR2
Dermatological:
	ADAR	ALOX12B	ATP2A2	CDH3	CDSN	COL7A1	COL17A1	CYLD	DDB2	DKC1	DSG1	DSP	EDA	ERCC2	ERCC3
	ERCC4	ERCC5	GJB2	GJB3	HLA-B	ITGA6	ITGB4	KIT	KRT1	KRT2	KRT5	KRT6A	KRT6B	KRT9	KRT10
	KRT14	KRT16	KRT17	KRT81	LAMA3	LAMB3	LAMC2	LOR	MC1R	MYO5A	NFKBIA	PKP1	PLEC1	POLH	PVRL1
	RAB27A	SAT1	TGM1	TYR	TYRP1	XPA	XPC	IKBKG	PSTPIP1	GJB6	EDAR	SPINK5	SOX18	FERMT1	HR
	NOD2	MLPH	EDARADD	GTF2H5
Developmental:
	ACVR2B	AMH	AMHR2	ATR	CETP	CYP19A1	FGFR2	IGF1	IGF1R	IGF2	INSR	LHCGR	MECP2	MSX1	MTR
	NOS1	PAX6	PTCH1	PTPN11	PVRL1	SHH	SIX3	TBX5	TCOF1	TGIF1	TNNI2	TNNT3	TPM2	TRPS1	TSC1
	TWIST1	UBE3A	ZIC2	MKKS	ZEB2	AKAP10	MED13L	LEMD3	NIPBL	WNT4	NSD1
Ear_Nose_Throat:
	ACTG1	JAG1	ATP2B2	CTSC	TIMM8A	DFNA5	DIAPH1	GJB2	GJB3	MYH9	MYO1A	MYO6	MYO7A	POU3F4	WFS1
	KCNQ4	USH1C	GJB6	DFNB31	MYO15A	MYO3A	KIAA1199	CDH23	TMPRSS3	MYH14
Endocrine:
	NR0B1	AKT2	AR	AVP	AVPR2	CACNA1S	CASR	CTLA4	CYP11A1	CYP11B1	CYP11B2	CYP17A1	ACE	ESR1	FOXE1
	FSHB	FSHR	NR5A1	GATA3	GC	GCGR	GCK	GH1	GHRHR	GNAS	GNRHR	GPD2	NR3C1	HNF4A	IGFALS
	INS	INSR	PDX1	IRS1	KCNJ11	LHB	LHCGR	MC2R	MEN1	NR3C2	NEUROD1	ENPP1	POR	POU1F1	PPARG
	PROP1	PTH	SCNN1A	SCNN1B	SCNN1G	SLC2A2	SLC2A4	SOX3	SRY	SSTR5	STAR	STAT5B	ABCC8	TBCE	HNF1A
	HNF1B	TG	THRB	TPO	TRHR	TSHB	TSHR	VEGFA	PAX8	LHX3	USP9Y	IRS2	HESX1	TBX19	BMP15
	MAPK8IP1	NELF	PTPN22	DUOX2	SYCP3	DHH	FOXP3	RETN	WNK1	WNK4	CDC73	KISS1R	PTF1A	SUMO4
Gastrointestinal:
	BAAT	CFTR	SLC26A3	ECE1	EDN3	EDNRB	FGF10	GDNF	PDX1	KRT8	KRT18	NRTN	ABCB4	PRKCSH	PRSS1
	PRSS7	RET	SPINK1	ABCB11	DLG5	TJP2	SEC63	NOD2
Hematological:
	ACHE	AFP	AK1	ALAS2	ALB	ANK1	APOE	AQP1	AQP3	SERPINC1	ATRX	BPGM	BSG	BTK	CAT
	RUNX1	CBS	CD36	CD44	CP	CPN1	CR1	CYB5A	CYP2C9	CD55	CYB5R3	ELA2	EPB41	EPB42	EPOR
	F2	F5	F7	F8	F9	F10	F11	F12	F13A1	F13B	FCGR3A	FGA	FGB	FGG	FLT4
	FTH1	G6PD	GATA1	GFI1	GGCX	GIF	GP1BA	GP1BB	GP9	GPI	GYPB	GYPC	HBA1	HBA2	HBB
	HBG2	SERPIND1	CFH	HK1	HP	HRG	ICAM4	IFNG	IGHM	IGLL1	IRF1	ITGA2B	ITGB3	JAK2	KEL
	KLKB1	KNG1	LBR	LMAN1	BCAM	MPL	MYH9	P2RX1	PDGFRA	PGK1	SERPINA1	PIGA	PKLR	PLG	SERPINF2
	PRF1	PROC	PROS1	RHAG	RPS19	SLC4A1	SPTA1	SPTB	SERPINA7	TBXA2R	TERT	TF	THBD	THPO	TPI1
	TTR	VHL	VWF	WAS	XK	PLA2G7	CUBN	ADAMTS13	P2RY12	AMN	MCFD2	CDAN1	UNC13D
Immunological:
	ADA	AIRE	FAS	FASLG	ATM	BTK	SERPING1	C1QA	C1QB	C1QC	C1S	C2	C3	C4A	C4B
	C6	C7	C8B	C9	CASP8	CASP10	CD3D	CD3E	CD3G	CD8A	CD36	CD40	CD40LG	CD59	CDH1
	CEBPE	CCR2	CCR5	CYBA	CYBB	ACE	DNASE1	FCGR1A	FCGR3A	GYPC	HLA-B	HLA-DRB1	ICAM1	CFI	IFNG
	IFNGR1	IFNGR2	IGKC	IL2RA	IL2RG	IL4R	IL6	IL7R	IL10	IL12RB1	IL13	ITGB2	JAK3	KIR3DL1	KIT
	MBL2	MEFV	CIITA	MPO	MRE11A	MVK	NCF2	NOS2A	NP	PARK2	CFP	PTPRC	RAC2	RAG1	RAG2
	RFX5	RFXAP	CCL5	CXCL12	SELP	STAT1	TAP2	TAPBP	TLR4	TLR5	TNF	TNFRSF1A	UNG	WAS	ZAP70
	CXCR4	PLA2G7	RFXANK	MASP2	SPINK5	TNFRSF13B	PTPN22	HAVCR1	BLNK	CD209	IRAK4	AICDA	NOD2	DCLRE1C	NLRP3
Metabolic:
	NAT2	ABCA1	ACADM	AGA	AGL	AGXT	ABCD1	ALDH2	ALDOA	ALDOB	ALPL	APOA1	APOA2	APOB	APOC2
	APOE	APOH	ARG1	ASAH1	ASL	ASS1	ATP7B	BCS1L	SLC25A20	CAV3	CBS	CETP	CLCN5	ABCC2	CP
	CPS1	CPT1A	CYP2C19	CYP11B2	CYP19A1	DDC	DHCR24	DPYS	ECM1	ENO3	EPHX2	ESR1	FBP1	FH	G6PC
	G6PD	GALT	GBA	GBE1	GCK	GCSH	DLD	B4GALT1	GLB1	GLDC	GLUD1	GM2A	GUSB	HSD17B10	HADHB
	HADH	HEXA	HEXB	HFE	HMBS	HMGCL	HMGCR	HMOX1	HPRT1	HSD17B4	IDUA	ITIH4	KCNJ11	LAMP2	LCAT
	LCT	LDHA	LDHB	LDLR	LIPC	LMNA	LPA	LPL	MAN2B1	MCM6	MOCS2	MTHFR	MTTP	MTR	MVK
	NAGA	NEU1	OAT	OCRL	OTC	PC	PCBD1	PDHA1	PDHB	PFKM	PGK1	PHEX	PHKA2	PHKB	PHKG2
	POR	PPARA	PPARG	CTSA	PPOX	PPP1R3A	PRPS1	PSAP	PTPN1	PTS	PYGM	RP1	SI	SLC2A1	SLC2A2
	SLC5A1	SLC34A1	SLC22A5	SMPD1	SPR	ABCC8	TALDO1	TFR2	TKT	TOP1	TOP2A	UMPS	UROS	USF1	WFS1
	GCS1	PDHX	DPM1	SLC7A7	GRHPR	MPDU1	GPHN	NPC2	C7orf16	PPARGC1A	RPIA	ETHE1	LDLRAP1	PHGDH	GNMT
	SLC40A1	ABHD5	MCOLN1	HAMP	ALG9	GNPTG	ALG2	COG7
Muscular:
	ACTA1	ACTN3	AMPD1	AR	ATP2A1	CAPN3	CAV3	CHAT	CHRNA1	CHRNB1	CHRND	CHRNE	COL6A1	COL6A2	COL6A3
	CRYAB	DES	DMD	DMPK	EMD	GARS	MSTN	HEXB	IGHMBP2	IRF1	ITGA7	LAMA2	LMNA	MDS1	MYF6
	MYH2	MYH7	NEB	PHKA1	PLEC1	RAPSN	RYR1	SCN4A	SGCA	SGCB	SGCD	SGCG	SMN1	TNNT1	TPM2
	TPM3	TTN	VCP	PABPN1	DYSF	TCAP	VAPB	MYOT	TRIM32	ACSL6
Neurological:
	A2M	ABCA1	AGTR2	ABCD1	APBB2	APOA1	APOE	APP	ARSA	ATP1A2	ATP1A3	ATP7A	BCS1L	BDNF	BLMH
	CACNA1A	CACNA1S	CACNB4	KRIT1	CHRNA4	CHRNB2	COL4A1	COL9A2	COL9A3	CP	CST3	CSTB	ACE	DCTN1	DCX
	TIMM8A	DLG3	DNM2	DRD2	DRD5	ATN1	TOR1A	EDNRA	EGR2	EIF2B1	EMX2	ESR1	EYA1	FGA	FGD1
	FLNA	FMR1	FXN	FTL	GABRA1	GABRG2	GARS	GCH1	DLD	GDI1	GJB1	GLRB	GSN	HTT	HLA-DQB1
	HOXA1	HOXD10	HSPB1	HSPD1	HSPG2	IGBP1	KCNA1	KCNMA1	KCNQ2	KCNQ3	KIF5A	L1CAM	LYZ	MAPT	ME2
	MECP2	CIITA	ATXN3	MPO	MPZ	NDUFV1	NDUFV2	NEFH	NEFL	NGF	NOS3	NTRK1	NR4A2	OPHN1	OPRM1
	PAFAH1B1	PAK3	PARK2	PDHA1	PEX1	PEX7	PEX10	PEX13	PHYH	SERPINI1	PLAU	PLP1	PMP22	POLG	PPP2R2B
	PRKCG	PRNP	PRPH	RELN	PSAP	PSEN1	PSEN2	PTPRC	PXMP3	PEX5	RPS6KA3	RYR1	ATXN1	ATXN2	ATXN7
	SCN1B	SCN2A	SCN4A	SLC6A8	SLC16A2	SMS	SNCB	SNCA	SOD1	SOX3	SOX10	SPAST	SPG7	SYN1	TBP
	TDGF1	TH	NKX2-1	TSPAN7	TNF	TTR	UCHL1	VLDLR	ZNF41	ALMS1	RAB7A	EPM2A	GAN	COLQ	IKBKAP
	PER2	EIF2B4	EIF2B3	EIF2B2	EIF2B5	MTMR2	SGCE	VAPB	SNAP29	ITM2B	ARHGEF6	LITAF	SNCAIP	MFN2	SLC12A6
	PQBP1	LRPPRC	NDRG1	ARFGEF2	IL1RAPL1	PDCD10	PARK7	PAXIP1	KIF1B	SPG20	MLC1	ATXN10	PLEKHG4	PNKD	SACS
	HSPB8	SPG21	APTX	PEX26	CDK5RAP2	TDP1	CENPJ	JPH3	NLGN4X	ALS2	HS1BP3	FOXP2	EFHC1	ASPM	NDUFS7
	HSN2
Nutritional:
	ADRB2	ADRB3	AGRP	HTR2A	LEP	LEPR	MC3R	MC4R	NTRK2	PCSK1	ENPP1	POMC	PPARG	SIM1	UCP1
	UCP2	UCP3	NR0B2	GHRL
Ophthamological:
	ABCA4	SLC25A4	APOA1	PHOX2A	CA4	CHM	CNGB1	COL2A1	COL8A2	CRX	CRYAA	CRYAB	CRYBB1	CRYBB2	CRYGC
	DRD5	EYA1	FBN1	EFEMP1	FOXC1	FTL	OPN1MW	GJA3	GJA8	GNAT1	GUCA1A	GUCY2D	CFH	HSF4	LIM2
	LRP5	MC1R	MIP	MYOC	NRL	GPR143	SIX6	PAX6	PITX2	PLG	POLG	RBP4	OPN1LW	RDH5	PRPH2
	RGR	RHO	GRK1	RLBP1	ROM1	RP9	RP1	RP2	RPGR	RPE65	SAG	SHH	SOX2	TGFBI	TIMP3
	USH2A	BEST1	FZD4	BFSP2	RGS9	PRPF3	CTDP1	LRAT	NR2E3	OPTN	MERTK	FBLN5	PRPF8	AIPL1	BCOR
	C10orf2	RPGRIP1	C1QTNF5	PIP5K3	VSX2	RGS9BP
Psychiatric:
	AANAT	APP	BDNF	CHRNA4	COMT	DRD4	DRD5	FKBP5	GABRB3	HCRT	HTR2A	MECP2	PRNP	SLC6A4	SYN2
	XBP1	GABBR2	CLINT1	KIAA0319	DISC1	NLGN3	NLGN4X	RTN4R	DYX1C1
Renal:
	ACTN4	AGT	AGTR1	FXYD2	ATP6V1B1	AVPR2	FOXL2	CA2	CACNA1S	CD151	CLCN5	COL4A3	COL4A4	COL4A5	DAZL
	ACE	DIAPH2	CFH	INSL3	KLK1	LHCGR	NPHP1	NPHS1	OCRL	PAX2	PKD1	PKD2	PKHD1	REN	SCN4A
	SCNN1B	SCNN1G	SLC3A1	SLC4A1	SLC12A3	HNF1B	TRPC6	UMOD	WT1	NPHS2	SLC4A4	IQCB1	CLDN16	ZNF365	CD2AP
	NPHP3	INVS	ATP6V0A4	ADCY10	SLC22A12	RXFP2	TRPM6	NPHP4
Respiratory:
	SERPINA3	ADRB2	ALOX5	BDNF	CFTR	CSF2RB	EDN3	MS4A2	GDNF	IFNG	IFNGR1	IL12B	IL13	MMP1	SERPINA1
	PTGDR	RET	SFTPA1B	SFTPB	TNF	TSC1	TSC2	SCGB1A1	PLA2G7	DNAI1
Skeletal:
	ACAN	BMPR1B	RUNX2	COL2A1	COL10A1	COMP	CTSK	EFNB1	FBLN1	FGFR1	FGFR3	FGFR2	FLNA	FLNB	GHR
	GJA1	GLI3	HOXD10	HOXD13	IHH	LBR	MATN3	MCM6	MSX1	MSX2	NPR2	ROR2	PAX6	PAX9	TRAPPC2
	FBXW4	SHH	SHOX	SOX9	TGFB1	GDF5	OFD1	TP63	NOG	TBX4	ALX4	LHX4	EVC2
multiple:
	JAG1	ATP7A	ATRX	BBS2	BBS4	BCS1L	FOXL2	BRCA2	CACNA1C	CDKN1C	CTSC	LYST	ERCC8	COL2A1	COL11A1
	CREBBP	DKC1	DLX3	DNMT3B	DSP	EDN3	EDNRB	EGR2	ELN	EP300	ERCC2	ERCC5	ERCC6	FANCA	FANCC
	FANCD2	FANCE	FANCB	FANCF	FANCG	FBN1	FGD1	FGFR1	FGFR2	FOXC1	FLNA	GFAP	GJB2	GPC3	GLI2
	GLI3	GNAS	HOXA11	HOXA13	HRAS	HSPG2	IFNG	INSR	JUP	KAL1	KCNE1	KCNJ1	KCNQ1	L1CAM	LAMA3
	LIFR	LIG1	LIG4	LMX1B	LOR	MGP	MID1	MITF	MPZ	MTR	TRIM37	MYCN	MYH9	MYO7A	NBN
	NDN	NDUFS1	NDUFV1	NDUFS6	NPHP1	ROR2	PAX2	PAX3	PEX1	PEX6	PEX7	PEX10	PEX12	PEX13	PEX14
	PITX2	PMP22	PMS2	PRKAR1A	PTCH1	PTEN	PTPN11	PVRL1	PEX19	ABCD3	PXMP3	PEX5	RASA1	RPS6KA3	SALL1
	SLC3A1	SLC12A1	SNRPN	SOX10	TAZ	TBCE	TFAP2B	NKX2-1	TSC1	TSC2	TYR	UQCRB	USH2A	WNT3	WRN
	WT1	YWHAE	ZIC3	MKKS	PEX3	AGPS	AP3B1	TP63	SUCLA2	HESX1	CLDN1	NOG	CRLF1	RECQL4	PEX16
	CUL7	USH1C	RAI1	HPS5	RAB3GAP1	LEMD3	KIAA1279	DNAI1	FOXP3	BCOR	AGGF1	FANCL	PEX26	PRX	CDH23
	NOD2	NSD1	HPS6	COL18A1	BRIP1	DTNBP1	ARL6	SHANK3	ATPAF2	NLRP3	ANTXR2	TTC8	USH1G
Unclassified:
	SERPINA3	ADRB2	AQP1	BCHE	CFTR	COL3A1	CYP2C9	DAD1	NQO1	FSHR	NR5A1	HLA-DPB1	HTR2A	LRP5	MC1R
	NOS3	ABCB1	POR	PTEN	SH3BP2	SOD3	STAT1	TSPYL1	TTR
