# Supplementary material for: Disease-Aging Network Reveals Significant Roles of Aging Genes in Connecting Genetic Diseases
Source: PLoS Comput Biol. 2009 Sep 25;5(9):e1000521. doi: 10.1371/journal.pcbi.1000521 (PMC2739292; doi:10.1371/journal.pcbi.1000521)
Supplement: Table S3 — Cancer genes with degree 20–50 are significantly closer to other disease genes than expected by chance, while cancer genes with degree less than 20 or larger than 50 are close to other disease genes but these relations are not statistically significant (0.02 MB XLS) [file pcbi.1000521.s003.xls]

## Sheet: Sheet1
Degree of cancer genes	Average degree	Disease genes
		Observed	Random	p-value
<20	7.94	1.77	1.69	0.21
20-50	29.62	7.33	6.25	6.5e-4
50-100	66.4	14.6	13.88	0.25
>100	151.25	33.42	31.02	0.038
Cancer genes with degree 20-50 are significantly closer to other disease genes than expected by chance, while cancer genes with degree less than 20 or larger than 50 are close to other disease genes but these relations are not statistically significant.
